# Supplementary material for: Modeling Grid Cell Distortions with a Grid Cell Calibration Mechanism
Source: Cyborg Bionic Syst. 2024 Sep 12;5:0140. doi: 10.34133/cbsystems.0140 (PMC11639139; doi:10.34133/cbsystems.0140)
Supplement: Supplementary 1 — Movies S1.1 to S1.3 Movies S2.1 to S2.2.2 [file cbsystems.0140.f1.zip]

Archive with 6 entries (6 files):
- M1_1.mp4
- M1_2.mp4
- M1_3.mp4
- M2_1.mp4
- M2_2_1.mp4
- M2_2_2.mp4
